# Supplementary material for: Enhancing functional recovery for young people recovering from first episode psychosis via sport-based life skills training: outcomes of a feasibility and pilot study
Source: Health Psychol Behav Med. 2022 Nov 21;10(1):1136–58. doi: 10.1080/21642850.2022.2147073 (PMC9683043; doi:10.1080/21642850.2022.2147073)
Supplement: Supplemental Material [file RHPB_A_2147073_SM7104.zip]

Archive with 3 entries (3 files):
- HPBM-2022-0007.R2_supp_session plans.docx
- HPBM-2022-0007.R2_supp_tables.docx
- HPBM-2022-0007_supp_figures.docx
